# Supplementary material for: Enhancement of the Catalytic Performance and Operational Stability of Sol-Gel-Entrapped Cellulase by Tailoring the Matrix Structure and Properties
Source: Gels. 2022 Oct 1;8(10):626. doi: 10.3390/gels8100626 (PMC9602319; doi:10.3390/gels8100626)
Supplement: Supplementary file 1 [file gels-08-00626-s001.zip]

Archive with 1 entries (1 files):
- gels-1930411-supplementary.pdf
